# Supplementary material for: Objective Assessment of Sleep Patterns among Night-Shift Workers: A Scoping Review
Source: Int J Environ Res Public Health. 2021 Dec 15;18(24):13236. doi: 10.3390/ijerph182413236 (PMC8701940; doi:10.3390/ijerph182413236)
Supplement: Supplementary file 1 [file ijerph-18-13236-s001.zip]

Archive with 1 entries (1 files):
- ijerph-1384223-supplementary.pdf
